# Supplementary material for: Comprehensive Characterization of Prognostic Long Noncoding RNAs in Osteosarcoma
Source: Biomed Res Int. 2020 Aug 24;2020:6725753. doi: 10.1155/2020/6725753 (PMC7468628; doi:10.1155/2020/6725753)
Supplement: Supplementary Materials — Supplementary Table S1: the 50 prognostic long noncoding RNAs and statistical significance (P value) in osteosarcoma. [file 6725753.f1.xlsx]

## Sheet: Supplementary Table S1
GeneSymbol	P-value (log-rank test)
ACTN1-AS1	0.00470161
AC234582.1	0.0197909
AC107032.2	0.0249435
AL157395.1	0.0051567
USP30-AS1	0.0019681
AC011498.6	0.0250877
AC020612.3	0.0129162
UNC5B-AS1	0.0246305
LINC01270	0.0115421
AL161729.1	0.0266261
AFDN-DT	0.0327596
CARD8-AS1	0.0348249
PARD6G-AS1	0.00328514
AC020909.3	0.0021924
AL031847.1	0.0226875
GNAS-AS1	0.0150631
AC112722.1	0.0494408
AC005041.3	0.0127025
AC009630.2	0.0229116
AL121957.1	0.0227674
DDN-AS1	2.29534e-05
AL360182.2	0.0122428
AL049830.3	0.0271863
LBX2-AS1	0.0152773
LINC01549	0.00334493
AC080112.1	0.035229
AC093627.3	0.00434365
AC010185.1	0.013322
MATN1-AS1	0.0452489
SNHG12	0.00177991
COL4A2-AS1	0.0452728
AC009133.1	0.0245283
AC100778.3	0.00215672
AC020659.1	0.0130475
AL031775.1	0.0157984
AC090559.1	0.00202851
AC091564.4	0.014359
AC011442.1	0.0345088
AC113383.1	0.00115407
ZMIZ1-AS1	0.017708
AC004862.1	0.0254046
FLJ45513	0.00736709
SMAD9-IT1	0.0159286
AC067852.2	0.019802
AL512422.1	0.00401918
ZBED5-AS1	0.0168804
AC011444.1	0.0297954
AC009060.1	0.00738397
AC091053.1	0.0107548
AL441883.1	0.012691
